# Supplementary material for: Increasing Lifestyle Walking by 3000 Steps per Day Reduces Blood Pressure in Sedentary Older Adults with Hypertension: Results from an e-Health Pilot Study
Source: J Cardiovasc Dev Dis. 2023 Jul 27;10(8):317. doi: 10.3390/jcdd10080317 (PMC10455876; doi:10.3390/jcdd10080317)
Supplement: Supplementary file 1 [file jcdd-10-00317-s001.zip]

Archive with 3 entries (3 files):
- Supplementary File 1 - Exercise Motivation and Action Questionnaires.pdf
- Supplementary File 2 - Walking Handout.pdf
- Supplementary File 3 - HAPA analysis.pdf
